# Supplementary material for: Genome Size in the Arenaria ciliata Species Complex (Caryophyllaceae), with Special Focus on Northern Europe and the Arctic
Source: Plants (Basel). 2024 Feb 26;13(5):635. doi: 10.3390/plants13050635 (PMC10934573; doi:10.3390/plants13050635)
Supplement: Supplementary file 1 [file plants-13-00635-s001.zip]

Archive with 1 entries (1 files):
- plants-2842517-supplementary.pdf
